# Supplementary material for: Integrated Methylome and Transcriptome Analysis between Wizened and Normal Flower Buds in Pyrus pyrifolia Cultivar ‘Sucui 1’
Source: Int J Mol Sci. 2024 Jun 29;25(13):7180. doi: 10.3390/ijms25137180 (PMC11241763; doi:10.3390/ijms25137180)
Supplement: Supplementary file 1 [file ijms-25-07180-s001.zip]

Archive with 13 entries (13 files):
- 5. Supplementary materials.pdf
- FigureS1.tif
- FigureS2.tif
- FigureS3.tif
- FigureS4.tif
- FigureS5.tif
- FigureS6.tif
- Table S1. Output data description of WGBS for CKM and SM.xls
- Table S2. GO enrichment analysis of DEGs in CKM versus SM.xls
- Table S3. KEGG pathway enrichment analysis of DEGs.xls
- Table S4. Information on 10 DMEGs.xls
- Table S5. Primers used for qPCR.xls
- Table S6. Primers used for MrBC-PCR in this study.xls
