# Supplementary material for: Integrated Methylome and Transcriptome Analysis between Wizened and Normal Flower Buds in Pyrus pyrifolia Cultivar ‘Sucui 1’
Source: Int J Mol Sci. 2024 Jun 29;25(13):7180. doi: 10.3390/ijms25137180 (PMC11241763; doi:10.3390/ijms25137180)
Supplement: Supplementary file 1 [file ijms-25-07180-s001.zip › Table S1. Output data description of WGBS for CKM and SM.xls]

## Sheet: Output data description
Table S1. Output data description of WGBS for CKM and SM
Samples	Raw	Raw	Clean	Clean	Clean	Q20	Q30	GC	BS Conversion	Mapped	Mapping	Duplication
	Reads	Bases (Gb)	Reads	Bases (Gb)	Ratio (%)	(%)	(%)	Content (%)	Rate (%)	Reads	Rate (%)	Rate (%)
CKM	245289133	73.59	239775951	67.13	97.75	95.69	88.53	23.05	99.31	91561856	38.27	0.03
SM	203503982	61.05	199502834	55.85	98.03	95.77	88.77	23.09	99.31	74287598	37.23	0.03
Mapping rate is the proportion of clean sequencing reads that have a unique cytosines (C) position on the reference genome after alignment. Duplication rate is the percentage of repetitive sequences in all clean sequencing reads.
