# Supplementary material for: Integrated Methylome and Transcriptome Analysis between Wizened and Normal Flower Buds in Pyrus pyrifolia Cultivar ‘Sucui 1’
Source: Int J Mol Sci. 2024 Jun 29;25(13):7180. doi: 10.3390/ijms25137180 (PMC11241763; doi:10.3390/ijms25137180)
Supplement: Supplementary file 1 [file ijms-25-07180-s001.zip › Table S2. GO enrichment analysis of DEGs in CKM versus SM.xls]

## Sheet: CKM vs SM.CHH.hyperDMR
Table S2. GO enrichment analysis of hyper- or hypomethylated DEGs in CKM versus SM.
GO accession	Description	Term type	Over represented pValue	Corrected pValue	DMR item	DMR list	Bg item	Bg list	DMR genes
GO:0005992	Trehalose biosynthetic process	Biological_Process	8.25e-05	0.00862868	3	64	37	28136	GWHGAAYT005023/GWHGAAYT013803/GWHGAAYT044815
GO:0010089	Xylem development	Biological_Process	0.00014877	0.00862868	3	64	45	28136	GWHGAAYT049942/GWHGAAYT055935/GWHGAAYT057645
GO:0070413	Trehalose metabolism in response to stress	Biological_Process	0.00114254	0.0358335	2	64	22	28136	GWHGAAYT013803/GWHGAAYT044815
GO:0010200	Response to chitin	Biological_Process	0.00123564	0.0358335	4	64	205	28136	GWHGAAYT009204/GWHGAAYT018155/GWHGAAYT028370/GWHGAAYT045012
GO:0001944	Vasculature development	Biological_Process	0.0022698	0.0526594	2	64	31	28136	GWHGAAYT045012/GWHGAAYT049942
GO:0009607	Response to biotic stimulus	Biological_Process	0.00341279	0.0659806	3	64	132	28136	GWHGAAYT014445/GWHGAAYT014515/GWHGAAYT025920
GO:0009809	Lignin biosynthetic process	Biological_Process	0.00534317	0.088544	3	64	155	28136	GWHGAAYT055935/GWHGAAYT057645/GWHGAAYT059212
GO:0042744	Hydrogen peroxide catabolic process	Biological_Process	0.00614049	0.0890371	3	64	163	28136	GWHGAAYT039634/GWHGAAYT055935/GWHGAAYT057645
GO:0009873	Ethylene-activated signaling pathway	Biological_Process	0.00873767	0.1104	4	64	355	28136	GWHGAAYT009204/GWHGAAYT018155/GWHGAAYT028433/GWHGAAYT045012
GO:0006979	Response to oxidative stress	Biological_Process	0.00951721	0.1104	4	64	364	28136	GWHGAAYT039634/GWHGAAYT051106/GWHGAAYT055935/GWHGAAYT057645
GO:0051301	Cell division	Biological_Process	0.0151511	0.142134	4	64	418	28136	GWHGAAYT045012/GWHGAAYT048133/GWHGAAYT049942/GWHGAAYT056157
GO:0042538	Hyperosmotic salinity response	Biological_Process	0.0153987	0.142134	2	64	83	28136	GWHGAAYT005023/GWHGAAYT028370
GO:0048316	Seed development	Biological_Process	0.0243567	0.142134	2	64	106	28136	GWHGAAYT001858/GWHGAAYT048133
GO:0006145	Purine nucleobase catabolic process	Biological_Process	0.024743	0.142134	1	64	11	28136	GWHGAAYT043936
GO:0010112	Regulation of systemic acquired resistance	Biological_Process	0.0291766	0.142134	1	64	13	28136	GWHGAAYT025591
GO:0010231	Maintenance of seed dormancy	Biological_Process	0.0291766	0.142134	1	64	13	28136	GWHGAAYT029189
GO:0010444	Guard mother cell differentiation	Biological_Process	0.0291766	0.142134	1	64	13	28136	GWHGAAYT048133
GO:0044211	CTP salvage	Biological_Process	0.0291766	0.142134	1	64	13	28136	GWHGAAYT006392
GO:0048829	Root cap development	Biological_Process	0.0291766	0.142134	1	64	13	28136	GWHGAAYT004877
GO:0080060	Integument development	Biological_Process	0.0291766	0.142134	1	64	13	28136	GWHGAAYT001858
GO:0000082	G1/S transition of mitotic cell cycle	Biological_Process	0.0313859	0.142134	1	64	14	28136	GWHGAAYT048133
GO:0000278	Mitotic cell cycle	Biological_Process	0.0313859	0.142134	1	64	14	28136	GWHGAAYT007722
GO:0006206	Pyrimidine nucleobase metabolic process	Biological_Process	0.0313859	0.142134	1	64	14	28136	GWHGAAYT006392
GO:0006995	Cellular response to nitrogen starvation	Biological_Process	0.0335903	0.142134	1	64	15	28136	GWHGAAYT043936
GO:0010120	Camalexin biosynthetic process	Biological_Process	0.0335903	0.142134	1	64	15	28136	GWHGAAYT005023
GO:0044206	UMP salvage	Biological_Process	0.0335903	0.142134	1	64	15	28136	GWHGAAYT006392
GO:0006561	Proline biosynthetic process	Biological_Process	0.0357897	0.142134	1	64	16	28136	GWHGAAYT005023
GO:0010023	Proanthocyanidin biosynthetic process	Biological_Process	0.0357897	0.142134	1	64	16	28136	GWHGAAYT029189
GO:0048509	Regulation of meristem development	Biological_Process	0.0357897	0.142134	1	64	16	28136	GWHGAAYT001858
GO:0010158	Abaxial cell fate specification	Biological_Process	0.0379842	0.142134	1	64	17	28136	GWHGAAYT048409
GO:0030148	Sphingolipid biosynthetic process	Biological_Process	0.0379842	0.142134	1	64	17	28136	GWHGAAYT000747
GO:0006898	Receptor-mediated endocytosis	Biological_Process	0.0401738	0.14563	1	64	18	28136	GWHGAAYT019683
GO:0009704	De-etiolation	Biological_Process	0.0510483	0.166609	1	64	23	28136	GWHGAAYT019103
GO:0010582	Floral meristem determinacy	Biological_Process	0.0510483	0.166609	1	64	23	28136	GWHGAAYT001858
GO:0009963	Positive regulation of flavonoid biosynthetic process	Biological_Process	0.0553641	0.166609	1	64	25	28136	GWHGAAYT059212
GO:0010078	Maintenance of root meristem identity	Biological_Process	0.0553641	0.166609	1	64	25	28136	GWHGAAYT035774
GO:0010067	Procambium histogenesis	Biological_Process	0.0575148	0.166609	1	64	26	28136	GWHGAAYT049942
GO:0090333	Regulation of stomatal closure	Biological_Process	0.0596606	0.166609	1	64	27	28136	GWHGAAYT019103
GO:1903507	Negative regulation of nucleic acid-templated transcription	Biological_Process	0.0596606	0.166609	1	64	27	28136	GWHGAAYT025591
GO:0009691	Cytokinin biosynthetic process	Biological_Process	0.0618016	0.166609	1	64	28	28136	GWHGAAYT019971
GO:0010093	Specification of floral organ identity	Biological_Process	0.0618016	0.166609	1	64	28	28136	GWHGAAYT001858
GO:0009864	Induced systemic resistance, jasmonic acid mediated signaling pathway	Biological_Process	0.0639378	0.166609	1	64	29	28136	GWHGAAYT009204
GO:0030308	Negative regulation of cell growth	Biological_Process	0.0639378	0.166609	1	64	29	28136	GWHGAAYT028433
GO:1902183	Regulation of shoot apical meristem development	Biological_Process	0.0639378	0.166609	1	64	29	28136	GWHGAAYT048409
GO:0010483	Pollen tube reception	Biological_Process	0.0660692	0.166609	1	64	30	28136	GWHGAAYT028433
GO:0043067	Regulation of programmed cell death	Biological_Process	0.0660692	0.166609	1	64	30	28136	GWHGAAYT033818
GO:0051453	Regulation of intracellular pH	Biological_Process	0.0681959	0.166807	1	64	31	28136	GWHGAAYT058827
GO:0006629	Lipid metabolic process	Biological_Process	0.0690236	0.166807	2	64	189	28136	GWHGAAYT000747/GWHGAAYT036391
GO:0009933	Meristem structural organization	Biological_Process	0.0724349	0.170999	1	64	33	28136	GWHGAAYT056157
GO:0048437	Floral organ development	Biological_Process	0.0745473	0.170999	1	64	34	28136	GWHGAAYT001858
GO:0006857	Oligopeptide transport	Biological_Process	0.0766549	0.170999	1	64	35	28136	GWHGAAYT039358
GO:0009934	Regulation of meristem structural organization	Biological_Process	0.0766549	0.170999	1	64	35	28136	GWHGAAYT056157
GO:0010105	Negative regulation of ethylene-activated signaling pathway	Biological_Process	0.0787578	0.172376	1	64	36	28136	GWHGAAYT009204
GO:2000022	Regulation of jasmonic acid mediated signaling pathway	Biological_Process	0.0871225	0.185756	1	64	40	28136	GWHGAAYT025591
GO:0015991	ATP hydrolysis coupled proton transport	Biological_Process	0.0892019	0.185756	1	64	41	28136	GWHGAAYT039692
GO:0019760	Glucosinolate metabolic process	Biological_Process	0.0912767	0.185756	1	64	42	28136	GWHGAAYT037603
GO:2000024	Regulation of leaf development	Biological_Process	0.0912767	0.185756	1	64	42	28136	GWHGAAYT048409
GO:1900056	Negative regulation of leaf senescence	Biological_Process	0.0933468	0.186694	1	64	43	28136	GWHGAAYT005023
GO:0007338	Single fertilization	Biological_Process	0.0995294	0.195685	1	64	46	28136	GWHGAAYT028433
GO:0009718	Anthocyanin-containing compound biosynthetic process	Biological_Process	0.101581	0.195736	1	64	47	28136	GWHGAAYT005023
GO:0045892	Negative regulation of transcription, DNA-templated	Biological_Process	0.10293	0.195736	2	64	239	28136	GWHGAAYT009204/GWHGAAYT028370
GO:0009820	Alkaloid metabolic process	Biological_Process	0.10567	0.197706	1	64	49	28136	GWHGAAYT045827
GO:0070417	Cellular response to cold	Biological_Process	0.117829	0.211269	1	64	55	28136	GWHGAAYT000747
GO:0016125	Sterol metabolic process	Biological_Process	0.11984	0.211269	1	64	56	28136	GWHGAAYT003242
GO:0009723	Response to ethylene	Biological_Process	0.12129	0.211269	2	64	264	28136	GWHGAAYT009204/GWHGAAYT028433
GO:0009944	Polarity specification of adaxial/abaxial axis	Biological_Process	0.121846	0.211269	1	64	57	28136	GWHGAAYT048409
GO:0042128	Nitrate assimilation	Biological_Process	0.123847	0.211269	1	64	58	28136	GWHGAAYT024816
GO:0071230	Cellular response to amino acid stimulus	Biological_Process	0.123847	0.211269	1	64	58	28136	GWHGAAYT009248
GO:0010252	Auxin homeostasis	Biological_Process	0.127837	0.214915	1	64	60	28136	GWHGAAYT059212
GO:0010223	Secondary shoot formation	Biological_Process	0.137733	0.228241	1	64	65	28136	GWHGAAYT049942
GO:0010411	Xyloglucan metabolic process	Biological_Process	0.139699	0.228241	1	64	66	28136	GWHGAAYT032837
GO:0006816	Calcium ion transport	Biological_Process	0.147519	0.234413	1	64	70	28136	GWHGAAYT009248
GO:0009627	Systemic acquired resistance	Biological_Process	0.147519	0.234413	1	64	70	28136	GWHGAAYT033818
GO:0008152	Metabolic process	Biological_Process	0.151352	0.234631	2	64	303	28136	GWHGAAYT000689/GWHGAAYT003526
GO:0042546	Cell wall biogenesis	Biological_Process	0.153337	0.234631	1	64	73	28136	GWHGAAYT032837
GO:0048364	Root development	Biological_Process	0.153724	0.234631	2	64	306	28136	GWHGAAYT028433/GWHGAAYT035774
GO:0010154	Fruit development	Biological_Process	0.162949	0.245481	1	64	78	28136	GWHGAAYT048409
GO:0044550	Secondary metabolite biosynthetic process	Biological_Process	0.166763	0.248006	1	64	80	28136	GWHGAAYT019719
GO:0009846	Pollen germination	Biological_Process	0.179979	0.259364	1	64	87	28136	GWHGAAYT037603
GO:0009741	Response to brassinosteroid	Biological_Process	0.18185	0.259364	1	64	88	28136	GWHGAAYT028433
GO:0042391	Regulation of membrane potential	Biological_Process	0.18185	0.259364	1	64	88	28136	GWHGAAYT001205
GO:0009834	Plant-type secondary cell wall biogenesis	Biological_Process	0.185579	0.259364	1	64	90	28136	GWHGAAYT004877
GO:0019722	Calcium-mediated signaling	Biological_Process	0.185579	0.259364	1	64	90	28136	GWHGAAYT009248
GO:0009744	Response to sucrose	Biological_Process	0.200331	0.275884	1	64	98	28136	GWHGAAYT048133
GO:0009788	Negative regulation of abscisic acid-activated signaling pathway	Biological_Process	0.202156	0.275884	1	64	99	28136	GWHGAAYT028433
GO:0045893	Positive regulation of transcription, DNA-templated	Biological_Process	0.205783	0.277568	2	64	370	28136	GWHGAAYT001858/GWHGAAYT035774
GO:0000165	MAPK cascade	Biological_Process	0.209417	0.279222	1	64	103	28136	GWHGAAYT001858
GO:0009791	Post-embryonic development	Biological_Process	0.213022	0.279989	1	64	105	28136	GWHGAAYT028433
GO:0009813	Flavonoid biosynthetic process	Biological_Process	0.214819	0.279989	1	64	106	28136	GWHGAAYT029189
GO:0009742	Brassinosteroid mediated signaling pathway	Biological_Process	0.221966	0.28366	1	64	110	28136	GWHGAAYT028433
GO:0046916	Cellular transition metal ion homeostasis	Biological_Process	0.223743	0.28366	1	64	111	28136	GWHGAAYT009717
GO:0009738	Abscisic acid-activated signaling pathway	Biological_Process	0.224971	0.28366	2	64	393	28136	GWHGAAYT028370/GWHGAAYT028433
GO:0031408	Oxylipin biosynthetic process	Biological_Process	0.232567	0.290083	1	64	116	28136	GWHGAAYT003242
GO:0030001	Metal ion transport	Biological_Process	0.241292	0.297764	1	64	121	28136	GWHGAAYT009717
GO:0009553	Embryo sac development	Biological_Process	0.24648	0.300965	1	64	124	28136	GWHGAAYT001858
GO:0009860	Pollen tube growth	Biological_Process	0.275226	0.332565	1	64	141	28136	GWHGAAYT037603
GO:0009626	Plant-type hypersensitive response	Biological_Process	0.314268	0.375826	2	64	499	28136	GWHGAAYT007161/GWHGAAYT031854
GO:0080167	Response to karrikin	Biological_Process	0.318678	0.37669	1	64	168	28136	GWHGAAYT013376
GO:0006508	Proteolysis	Biological_Process	0.323345	0.37669	1	64	171	28136	GWHGAAYT033818
GO:0030163	Protein catabolic process	Biological_Process	0.324893	0.37669	1	64	172	28136	GWHGAAYT033818
GO:0009739	Response to gibberellin	Biological_Process	0.32798	0.37669	1	64	174	28136	GWHGAAYT056677
GO:0045944	Positive regulation of transcription by RNA polymerase II	Biological_Process	0.335636	0.381704	1	64	179	28136	GWHGAAYT001858
GO:0016569	Covalent chromatin modification	Biological_Process	0.363954	0.405298	1	64	198	28136	GWHGAAYT056157
GO:0048544	Recognition of pollen	Biological_Process	0.365411	0.405298	1	64	199	28136	GWHGAAYT010501
GO:0009753	Response to jasmonic acid	Biological_Process	0.366865	0.405298	1	64	200	28136	GWHGAAYT025591
GO:0009735	Response to cytokinin	Biological_Process	0.389684	0.426447	1	64	216	28136	GWHGAAYT048133
GO:0010150	Leaf senescence	Biological_Process	0.413043	0.447785	1	64	233	28136	GWHGAAYT005023
GO:0055114	Oxidation-reduction process	Biological_Process	0.42505	0.456535	1	64	242	28136	GWHGAAYT002561
GO:0006810	Transport	Biological_Process	0.468269	0.498342	1	64	276	28136	GWHGAAYT025814
GO:0040008	Regulation of growth	Biological_Process	0.476762	0.502767	1	64	283	28136	GWHGAAYT025814
GO:0046777	Protein autophosphorylation	Biological_Process	0.52169	0.54519	1	64	322	28136	GWHGAAYT028433
GO:0009611	Response to wounding	Biological_Process	0.552615	0.570453	1	64	351	28136	GWHGAAYT025591
GO:0050832	Defense response to fungus	Biological_Process	0.5557	0.570453	1	64	354	28136	GWHGAAYT028433
GO:0030154	Cell differentiation	Biological_Process	0.614958	0.625747	1	64	416	28136	GWHGAAYT001858
GO:0009409	Response to cold	Biological_Process	0.660967	0.666715	1	64	471	28136	GWHGAAYT028370
GO:0009414	Response to water deprivation	Biological_Process	0.676319	0.676319	1	64	491	28136	GWHGAAYT032837
GO:0031982	Vesicle	Cellular_Component	0.0353542	0.203768	1	64	17	30267	GWHGAAYT019683
GO:0043680	Filiform apparatus	Cellular_Component	0.0515629	0.203768	1	64	25	30267	GWHGAAYT028433
GO:0016604	Nuclear body	Cellular_Component	0.055573	0.203768	1	64	27	30267	GWHGAAYT009204
GO:0005622	Intracellular	Cellular_Component	0.144098	0.342792	2	64	316	30267	GWHGAAYT009248/GWHGAAYT028433
GO:0005887	Integral component of plasma membrane	Cellular_Component	0.155814	0.342792	2	64	332	30267	GWHGAAYT001205/GWHGAAYT058827
GO:0090406	Pollen tube	Cellular_Component	0.218087	0.399826	1	64	116	30267	GWHGAAYT037603
GO:0009705	Plant-type vacuole membrane	Cellular_Component	0.298456	0.434805	1	64	167	30267	GWHGAAYT029189
GO:0005654	Nucleoplasm	Cellular_Component	0.321951	0.434805	1	64	183	30267	GWHGAAYT056157
GO:0009534	Chloroplast thylakoid	Cellular_Component	0.355749	0.434805	1	64	207	30267	GWHGAAYT019103
GO:0009579	Thylakoid	Cellular_Component	0.404631	0.445094	1	64	244	30267	GWHGAAYT019103
GO:0009505	Plant-type cell wall	Cellular_Component	0.597589	0.597589	1	64	427	30267	GWHGAAYT033818
GO:0004601	Peroxidase activity	Molecular_Function	0.00700417	0.135628	3	66	179	30393	GWHGAAYT039634/GWHGAAYT055935/GWHGAAYT057645
GO:0016758	Transferase activity, transferring hexosyl groups	Molecular_Function	0.00782593	0.135628	2	66	61	30393	GWHGAAYT000689/GWHGAAYT003526
GO:0016791	Phosphatase activity	Molecular_Function	0.0104802	0.135628	2	66	71	30393	GWHGAAYT013803/GWHGAAYT044815
GO:0005452	Inorganic anion exchanger activity	Molecular_Function	0.0215077	0.135628	1	66	10	30393	GWHGAAYT058827
GO:0015301	Anion:anion antiporter activity	Molecular_Function	0.0215077	0.135628	1	66	10	30393	GWHGAAYT058827
GO:0008948	Oxaloacetate decarboxylase activity	Molecular_Function	0.0278707	0.135628	1	66	13	30393	GWHGAAYT034538
GO:0019901	Protein kinase binding	Molecular_Function	0.0281367	0.135628	2	66	120	30393	GWHGAAYT017969/GWHGAAYT041656
GO:0004845	Uracil phosphoribosyltransferase activity	Molecular_Function	0.0299826	0.135628	1	66	14	30393	GWHGAAYT006392
GO:0047196	Long-chain-alcohol O-fatty-acyltransferase activity	Molecular_Function	0.0299826	0.135628	1	66	14	30393	GWHGAAYT036391
GO:0103095	Wax ester synthase activity	Molecular_Function	0.0299826	0.135628	1	66	14	30393	GWHGAAYT036391
GO:0004849	Uridine kinase activity	Molecular_Function	0.0320901	0.135628	1	66	15	30393	GWHGAAYT006392
GO:0000400	Four-way junction DNA binding	Molecular_Function	0.034193	0.135628	1	66	16	30393	GWHGAAYT037603
GO:0047205	Quinate O-hydroxycinnamoyltransferase activity	Molecular_Function	0.034193	0.135628	1	66	16	30393	GWHGAAYT059212
GO:0047172	Shikimate O-hydroxycinnamoyltransferase activity	Molecular_Function	0.0362914	0.135628	1	66	17	30393	GWHGAAYT059212
GO:0004602	Glutathione peroxidase activity	Molecular_Function	0.0383853	0.135628	1	66	18	30393	GWHGAAYT051106
GO:0046961	Proton-transporting ATPase activity, rotational mechanism	Molecular_Function	0.0529178	0.17529	1	66	25	30393	GWHGAAYT039692
GO:0003714	Transcription corepressor activity	Molecular_Function	0.0631654	0.185987	1	66	30	30393	GWHGAAYT025591
GO:0008134	Transcription factor binding	Molecular_Function	0.0631654	0.185987	1	66	30	30393	GWHGAAYT037603
GO:0030246	Carbohydrate binding	Molecular_Function	0.0776989	0.210238	3	66	458	30393	GWHGAAYT010501/GWHGAAYT021575/GWHGAAYT034392
GO:0003887	DNA-directed DNA polymerase activity	Molecular_Function	0.0793351	0.210238	1	66	38	30393	GWHGAAYT007722
GO:0005215	Transporter activity	Molecular_Function	0.0879804	0.213178	2	66	228	30393	GWHGAAYT024816/GWHGAAYT039358
GO:0016757	Transferase activity, transferring glycosyl groups	Molecular_Function	0.0919325	0.213178	2	66	234	30393	GWHGAAYT013803/GWHGAAYT044815
GO:0016762	Xyloglucan:xyloglucosyl transferase activity	Molecular_Function	0.10112	0.213178	1	66	49	30393	GWHGAAYT032837
GO:0005216	Ion channel activity	Molecular_Function	0.103075	0.213178	1	66	50	30393	GWHGAAYT001205
GO:0016705	Oxidoreductase activity, acting on paired donors, with incorporation or reduction of molecular oxygen	Molecular_Function	0.103403	0.213178	2	66	251	30393	GWHGAAYT003242/GWHGAAYT046270
GO:0004497	Monooxygenase activity	Molecular_Function	0.111726	0.213178	2	66	263	30393	GWHGAAYT003242/GWHGAAYT046270
GO:0004970	Ionotropic glutamate receptor activity	Molecular_Function	0.112788	0.213178	1	66	55	30393	GWHGAAYT009248
GO:0008066	Glutamate receptor activity	Molecular_Function	0.112788	0.213178	1	66	55	30393	GWHGAAYT009248
GO:0015299	Solute:proton antiporter activity	Molecular_Function	0.116644	0.213178	1	66	57	30393	GWHGAAYT029189
GO:0050897	Cobalt ion binding	Molecular_Function	0.128114	0.226335	1	66	63	30393	GWHGAAYT043936
GO:0030552	cAMP binding	Molecular_Function	0.13756	0.227833	1	66	68	30393	GWHGAAYT001205
GO:0030553	cGMP binding	Molecular_Function	0.13756	0.227833	1	66	68	30393	GWHGAAYT001205
GO:0005262	Calcium channel activity	Molecular_Function	0.146905	0.235938	1	66	73	30393	GWHGAAYT009248
GO:0042803	Protein homodimerization activity	Molecular_Function	0.154103	0.24022	2	66	321	30393	GWHGAAYT019971/GWHGAAYT025591
GO:0016747	Transferase activity, transferring acyl groups other than amino-acyl groups	Molecular_Function	0.16165	0.244784	1	66	81	30393	GWHGAAYT033710
GO:0052689	Carboxylic ester hydrolase activity	Molecular_Function	0.167114	0.246029	1	66	84	30393	GWHGAAYT021544
GO:0022857	Transmembrane transporter activity	Molecular_Function	0.188623	0.268005	1	66	96	30393	GWHGAAYT029189
GO:0015238	Drug transmembrane transporter activity	Molecular_Function	0.192155	0.268005	1	66	98	30393	GWHGAAYT029189
GO:0016788	Hydrolase activity, acting on ester bonds	Molecular_Function	0.209585	0.270927	1	66	108	30393	GWHGAAYT023283
GO:0046914	Transition metal ion binding	Molecular_Function	0.209585	0.270927	1	66	108	30393	GWHGAAYT009717
GO:0051539	4 iron, 4 sulfur cluster binding	Molecular_Function	0.209585	0.270927	1	66	108	30393	GWHGAAYT007722
GO:0016491	Oxidoreductase activity	Molecular_Function	0.219662	0.275184	2	66	405	30393	GWHGAAYT013903/GWHGAAYT031084
GO:0008168	Methyltransferase activity	Molecular_Function	0.223263	0.275184	1	66	116	30393	GWHGAAYT019279
GO:0016709	Oxidoreductase activity, acting on paired donors, with incorporation or reduction of molecular oxygen, NAD(P)H as one donor, and incorporation of one atom of oxygen	Molecular_Function	0.235039	0.283115	1	66	123	30393	GWHGAAYT019719
GO:0004553	Hydrolase activity, hydrolyzing O-glycosyl compounds	Molecular_Function	0.267725	0.31532	1	66	143	30393	GWHGAAYT032837
GO:0000977	RNA polymerase II regulatory region sequence-specific DNA binding	Molecular_Function	0.353521	0.406585	1	66	200	30393	GWHGAAYT001858
GO:0004252	Serine-type endopeptidase activity	Molecular_Function	0.360556	0.406585	1	66	205	30393	GWHGAAYT018310
GO:0009055	Electron transfer activity	Molecular_Function	0.419304	0.462981	1	66	249	30393	GWHGAAYT002561
GO:0016787	Hydrolase activity	Molecular_Function	0.497595	0.538215	1	66	315	30393	GWHGAAYT019971
GO:0005516	Calmodulin binding	Molecular_Function	0.509591	0.540167	1	66	326	30393	GWHGAAYT010501
GO:0004672	Protein kinase activity	Molecular_Function	0.530685	0.551496	1	66	346	30393	GWHGAAYT028433
GO:0044212	Transcription regulatory region DNA binding	Molecular_Function	0.557749	0.568475	1	66	373	30393	GWHGAAYT037603
GO:0005525	GTP binding	Molecular_Function	0.64131	0.64131	1	66	468	30393	GWHGAAYT006392

## Sheet: CKM vs SM.CHH.hypoDMR
Table S2. GO enrichment analysis of hyper- or hypomethylated DEGs in CKM versus SM.
GO accession	Description	Term type	Over represented pValue	Corrected pValue	DMR item	DMR list	Bg item	Bg list	DMR genes
GO:0010449	Root meristem growth	Biological_Process	0.00102759	0.119201	2	58	23	28136	GWHGAAYT015241/GWHGAAYT047299
GO:0002237	Response to molecule of bacterial origin	Biological_Process	0.00294665	0.170906	2	58	39	28136	GWHGAAYT026387/GWHGAAYT057504
GO:0006629	Lipid metabolic process	Biological_Process	0.00701978	0.171299	3	58	189	28136	GWHGAAYT022154/GWHGAAYT036391/GWHGAAYT051593
GO:0010228	Vegetative to reproductive phase transition of meristem	Biological_Process	0.00786308	0.171299	3	58	197	28136	GWHGAAYT020017/GWHGAAYT042661/GWHGAAYT057361
GO:0048544	Recognition of pollen	Biological_Process	0.00808284	0.171299	3	58	199	28136	GWHGAAYT020172/GWHGAAYT043016/GWHGAAYT044079
GO:0009911	Positive regulation of flower development	Biological_Process	0.0185093	0.171299	2	58	101	28136	GWHGAAYT042661/GWHGAAYT057361
GO:0007004	Telomere maintenance via telomerase	Biological_Process	0.0204272	0.171299	1	58	10	28136	GWHGAAYT047299
GO:0009992	Cellular water homeostasis	Biological_Process	0.0204272	0.171299	1	58	10	28136	GWHGAAYT005101
GO:0010070	Zygote asymmetric cell division	Biological_Process	0.0204272	0.171299	1	58	10	28136	GWHGAAYT025505
GO:0019827	Stem cell population maintenance	Biological_Process	0.0224472	0.171299	1	58	11	28136	GWHGAAYT047299
GO:0009751	Response to salicylic acid	Biological_Process	0.0236546	0.171299	3	58	298	28136	GWHGAAYT005101/GWHGAAYT025638/GWHGAAYT057504
GO:0009395	Phospholipid catabolic process	Biological_Process	0.0244632	0.171299	1	58	12	28136	GWHGAAYT047886
GO:0010444	Guard mother cell differentiation	Biological_Process	0.026475	0.171299	1	58	13	28136	GWHGAAYT048133
GO:0019953	Sexual reproduction	Biological_Process	0.026475	0.171299	1	58	13	28136	GWHGAAYT056105
GO:0000082	G1/S transition of mitotic cell cycle	Biological_Process	0.0284828	0.171299	1	58	14	28136	GWHGAAYT048133
GO:0010222	Stem vascular tissue pattern formation	Biological_Process	0.0284828	0.171299	1	58	14	28136	GWHGAAYT040839
GO:0000723	Telomere maintenance	Biological_Process	0.0304865	0.171299	1	58	15	28136	GWHGAAYT047299
GO:0006796	Phosphate-containing compound metabolic process	Biological_Process	0.0324861	0.171299	1	58	16	28136	GWHGAAYT047886
GO:0009098	Leucine biosynthetic process	Biological_Process	0.0324861	0.171299	1	58	16	28136	GWHGAAYT015198
GO:0019761	Glucosinolate biosynthetic process	Biological_Process	0.0324861	0.171299	1	58	16	28136	GWHGAAYT015198
GO:0051276	Chromosome organization	Biological_Process	0.0324861	0.171299	1	58	16	28136	GWHGAAYT047299
GO:0010158	Abaxial cell fate specification	Biological_Process	0.0344817	0.171299	1	58	17	28136	GWHGAAYT038684
GO:0009611	Response to wounding	Biological_Process	0.0358848	0.171299	3	58	351	28136	GWHGAAYT036766/GWHGAAYT040839/GWHGAAYT057504
GO:0010069	Zygote asymmetric cytokinesis in embryo sac	Biological_Process	0.0364732	0.171299	1	58	18	28136	GWHGAAYT025505
GO:0009873	Ethylene-activated signaling pathway	Biological_Process	0.0369178	0.171299	3	58	355	28136	GWHGAAYT020193/GWHGAAYT025638/GWHGAAYT056923
GO:0045165	Cell fate commitment	Biological_Process	0.0384607	0.171594	1	58	19	28136	GWHGAAYT038684
GO:0009311	Oligosaccharide metabolic process	Biological_Process	0.0404442	0.17376	1	58	20	28136	GWHGAAYT005101
GO:0030048	Actin filament-based movement	Biological_Process	0.0463705	0.180985	1	58	23	28136	GWHGAAYT019905
GO:0080167	Response to karrikin	Biological_Process	0.0471183	0.180985	2	58	168	28136	GWHGAAYT024864/GWHGAAYT033689
GO:0080001	Mucilage extrusion from seed coat	Biological_Process	0.048338	0.180985	1	58	24	28136	GWHGAAYT022265
GO:0009768	Photosynthesis, light harvesting in photosystem I	Biological_Process	0.0522609	0.180985	1	58	26	28136	GWHGAAYT054590
GO:0048359	Mucilage metabolic process involved in seed coat development	Biological_Process	0.0542164	0.180985	1	58	27	28136	GWHGAAYT022265
GO:0090333	Regulation of stomatal closure	Biological_Process	0.0542164	0.180985	1	58	27	28136	GWHGAAYT033689
GO:0006949	Syncytium formation	Biological_Process	0.0561679	0.180985	1	58	28	28136	GWHGAAYT056105
GO:0010093	Specification of floral organ identity	Biological_Process	0.0561679	0.180985	1	58	28	28136	GWHGAAYT038684
GO:0010227	Floral organ abscission	Biological_Process	0.0561679	0.180985	1	58	28	28136	GWHGAAYT020017
GO:1902183	Regulation of shoot apical meristem development	Biological_Process	0.0581155	0.1822	1	58	29	28136	GWHGAAYT038684
GO:0008285	Negative regulation of cell proliferation	Biological_Process	0.0619988	0.184922	1	58	31	28136	GWHGAAYT020017
GO:1902290	Positive regulation of defense response to oomycetes	Biological_Process	0.0639345	0.184922	1	58	32	28136	GWHGAAYT026387
GO:0009933	Meristem structural organization	Biological_Process	0.0658663	0.184922	1	58	33	28136	GWHGAAYT038684
GO:0010214	Seed coat development	Biological_Process	0.0658663	0.184922	1	58	33	28136	GWHGAAYT022265
GO:0010200	Response to chitin	Biological_Process	0.0669546	0.184922	2	58	205	28136	GWHGAAYT020193/GWHGAAYT057504
GO:0009409	Response to cold	Biological_Process	0.0732803	0.187726	3	58	471	28136	GWHGAAYT020193/GWHGAAYT036766/GWHGAAYT054590
GO:0009735	Response to cytokinin	Biological_Process	0.0733058	0.187726	2	58	216	28136	GWHGAAYT048133/GWHGAAYT054590
GO:0046244	Salicylic acid catabolic process	Biological_Process	0.0735545	0.187726	1	58	37	28136	GWHGAAYT000952
GO:0009414	Response to water deprivation	Biological_Process	0.0807283	0.187726	3	58	491	28136	GWHGAAYT025638/GWHGAAYT033689/GWHGAAYT036766
GO:0010540	Basipetal auxin transport	Biological_Process	0.0811805	0.187726	1	58	41	28136	GWHGAAYT033689
GO:0071456	Cellular response to hypoxia	Biological_Process	0.0811805	0.187726	1	58	41	28136	GWHGAAYT051593
GO:0009833	Plant-type primary cell wall biogenesis	Biological_Process	0.0830773	0.187726	1	58	42	28136	GWHGAAYT059247
GO:0019760	Glucosinolate metabolic process	Biological_Process	0.0830773	0.187726	1	58	42	28136	GWHGAAYT025638
GO:2000024	Regulation of leaf development	Biological_Process	0.0830773	0.187726	1	58	42	28136	GWHGAAYT038684
GO:0010073	Meristem maintenance	Biological_Process	0.0868594	0.187726	1	58	44	28136	GWHGAAYT047299
GO:0010588	Cotyledon vascular tissue pattern formation	Biological_Process	0.0868594	0.187726	1	58	44	28136	GWHGAAYT040839
GO:0009630	Gravitropism	Biological_Process	0.0887447	0.187726	1	58	45	28136	GWHGAAYT033689
GO:0042147	Retrograde transport, endosome to Golgi	Biological_Process	0.0906262	0.187726	1	58	46	28136	GWHGAAYT000266
GO:0048825	Cotyledon development	Biological_Process	0.0906262	0.187726	1	58	46	28136	GWHGAAYT021140
GO:0007059	Chromosome segregation	Biological_Process	0.0962478	0.195873	1	58	49	28136	GWHGAAYT059384
GO:0006891	Intra-Golgi vesicle-mediated transport	Biological_Process	0.0981141	0.196228	1	58	50	28136	GWHGAAYT000266
GO:0009723	Response to ethylene	Biological_Process	0.10306	0.202627	2	58	264	28136	GWHGAAYT025638/GWHGAAYT036766
GO:0006890	Retrograde vesicle-mediated transport, Golgi to ER	Biological_Process	0.107389	0.207618	1	58	55	28136	GWHGAAYT000266
GO:0009944	Polarity specification of adaxial/abaxial axis	Biological_Process	0.111072	0.211219	1	58	57	28136	GWHGAAYT038684
GO:0009817	Defense response to fungus, incompatible interaction	Biological_Process	0.11657	0.214636	1	58	60	28136	GWHGAAYT007404
GO:0010091	Trichome branching	Biological_Process	0.11657	0.214636	1	58	60	28136	GWHGAAYT047145
GO:0010025	Wax biosynthetic process	Biological_Process	0.122034	0.221186	1	58	63	28136	GWHGAAYT036284
GO:0045489	Pectin biosynthetic process	Biological_Process	0.134654	0.240305	1	58	70	28136	GWHGAAYT029297
GO:0016049	Cell growth	Biological_Process	0.145329	0.255427	1	58	76	28136	GWHGAAYT054846
GO:0010154	Fruit development	Biological_Process	0.148859	0.2572	1	58	78	28136	GWHGAAYT038684
GO:0009644	Response to high light intensity	Biological_Process	0.154126	0.2572	1	58	81	28136	GWHGAAYT054590
GO:1900150	Regulation of defense response to fungus	Biological_Process	0.155875	0.2572	1	58	82	28136	GWHGAAYT026387
GO:0009640	Photomorphogenesis	Biological_Process	0.15762	0.2572	1	58	83	28136	GWHGAAYT020017
GO:0009877	Nodulation	Biological_Process	0.15762	0.2572	1	58	83	28136	GWHGAAYT026387
GO:0016036	Cellular response to phosphate starvation	Biological_Process	0.162835	0.2572	1	58	86	28136	GWHGAAYT047886
GO:0050832	Defense response to fungus	Biological_Process	0.165493	0.2572	2	58	354	28136	GWHGAAYT022894/GWHGAAYT057504
GO:0006486	Protein glycosylation	Biological_Process	0.166293	0.2572	1	58	88	28136	GWHGAAYT026387
GO:0048573	Photoperiodism, flowering	Biological_Process	0.166293	0.2572	1	58	88	28136	GWHGAAYT034057
GO:0030244	Cellulose biosynthetic process	Biological_Process	0.174878	0.262613	1	58	93	28136	GWHGAAYT059247
GO:0031347	Regulation of defense response	Biological_Process	0.174878	0.262613	1	58	93	28136	GWHGAAYT057504
GO:0009867	Jasmonic acid mediated signaling pathway	Biological_Process	0.176585	0.262613	1	58	94	28136	GWHGAAYT022894
GO:0043161	Proteasome-mediated ubiquitin-dependent protein catabolic process	Biological_Process	0.180907	0.265032	2	58	375	28136	GWHGAAYT036766/GWHGAAYT052748
GO:0009744	Response to sucrose	Biological_Process	0.183376	0.265032	1	58	98	28136	GWHGAAYT048133
GO:0018298	Protein-chromophore linkage	Biological_Process	0.185066	0.265032	1	58	99	28136	GWHGAAYT054590
GO:0016032	Viral process	Biological_Process	0.191789	0.270951	1	58	103	28136	GWHGAAYT015241
GO:0048316	Seed development	Biological_Process	0.196795	0.270951	1	58	106	28136	GWHGAAYT048133
GO:0046686	Response to cadmium ion	Biological_Process	0.19953	0.270951	2	58	400	28136	GWHGAAYT015198/GWHGAAYT051593
GO:0006366	Transcription by RNA polymerase II	Biological_Process	0.201771	0.270951	1	58	109	28136	GWHGAAYT034057
GO:0051607	Defense response to virus	Biological_Process	0.201771	0.270951	1	58	109	28136	GWHGAAYT051593
GO:0046916	Cellular transition metal ion homeostasis	Biological_Process	0.205071	0.270951	1	58	111	28136	GWHGAAYT013227
GO:0006869	Lipid transport	Biological_Process	0.208358	0.270951	1	58	113	28136	GWHGAAYT036284
GO:0051301	Cell division	Biological_Process	0.213083	0.270951	2	58	418	28136	GWHGAAYT048133/GWHGAAYT059384
GO:0009664	Plant-type cell wall organization	Biological_Process	0.213264	0.270951	1	58	116	28136	GWHGAAYT015117
GO:0031408	Oxylipin biosynthetic process	Biological_Process	0.213264	0.270951	1	58	116	28136	GWHGAAYT051593
GO:0002229	Defense response to oomycetes	Biological_Process	0.214892	0.270951	1	58	117	28136	GWHGAAYT000952
GO:0030001	Metal ion transport	Biological_Process	0.221373	0.276121	1	58	121	28136	GWHGAAYT013227
GO:0009734	Auxin-activated signaling pathway	Biological_Process	0.2351	0.290123	2	58	447	28136	GWHGAAYT021140/GWHGAAYT033340
GO:0009908	Flower development	Biological_Process	0.247313	0.301954	2	58	463	28136	GWHGAAYT042661/GWHGAAYT057361
GO:0045490	Pectin catabolic process	Biological_Process	0.249893	0.301954	1	58	139	28136	GWHGAAYT049233
GO:0009909	Regulation of flower development	Biological_Process	0.257631	0.308095	1	58	144	28136	GWHGAAYT038684
GO:0009617	Response to bacterium	Biological_Process	0.268333	0.317618	1	58	151	28136	GWHGAAYT020193
GO:0007264	Small GTPase mediated signal transduction	Biological_Process	0.284844	0.330551	1	58	162	28136	GWHGAAYT000266
GO:0042744	Hydrogen peroxide catabolic process	Biological_Process	0.286327	0.330551	1	58	163	28136	GWHGAAYT032712
GO:0009826	Unidimensional cell growth	Biological_Process	0.287807	0.330551	1	58	164	28136	GWHGAAYT005101
GO:0006508	Proteolysis	Biological_Process	0.298081	0.337343	1	58	171	28136	GWHGAAYT024864
GO:0030163	Protein catabolic process	Biological_Process	0.299537	0.337343	1	58	172	28136	GWHGAAYT024864
GO:0009753	Response to jasmonic acid	Biological_Process	0.339116	0.378245	1	58	200	28136	GWHGAAYT025638
GO:0006457	Protein folding	Biological_Process	0.343224	0.379181	1	58	203	28136	GWHGAAYT039500
GO:0006970	Response to osmotic stress	Biological_Process	0.352712	0.385986	1	58	210	28136	GWHGAAYT036766
GO:0045892	Negative regulation of transcription, DNA-templated	Biological_Process	0.390604	0.423458	1	58	239	28136	GWHGAAYT057504
GO:0016042	Lipid catabolic process	Biological_Process	0.423919	0.45532	1	58	266	28136	GWHGAAYT051593
GO:0006810	Transport	Biological_Process	0.435798	0.463277	1	58	276	28136	GWHGAAYT007685
GO:0035556	Intracellular signal transduction	Biological_Process	0.439314	0.463277	1	58	279	28136	GWHGAAYT021140
GO:0048364	Root development	Biological_Process	0.470009	0.491181	1	58	306	28136	GWHGAAYT033689
GO:0046777	Protein autophosphorylation	Biological_Process	0.487413	0.50482	1	58	322	28136	GWHGAAYT025505
GO:0006979	Response to oxidative stress	Biological_Process	0.53047	0.544553	1	58	364	28136	GWHGAAYT032712
GO:0045893	Positive regulation of transcription, DNA-templated	Biological_Process	0.536323	0.545732	1	58	370	28136	GWHGAAYT025638
GO:0005975	Carbohydrate metabolic process	Biological_Process	0.630993	0.63648	1	58	479	28136	GWHGAAYT014456
GO:0009626	Plant-type hypersensitive response	Biological_Process	0.64617	0.64617	1	58	499	28136	GWHGAAYT051593
GO:0009511	Plasmodesmatal endoplasmic reticulum	Cellular_Component	0.00115029	0.0218555	2	66	23	30267	GWHGAAYT042661/GWHGAAYT057361
GO:0090406	Pollen tube	Cellular_Component	0.0266331	0.140542	2	66	116	30267	GWHGAAYT025505/GWHGAAYT042721
GO:0000781	Chromosome, telomeric region	Cellular_Component	0.0427333	0.140542	1	66	20	30267	GWHGAAYT047299
GO:0000784	Nuclear chromosome, telomeric region	Cellular_Component	0.0427333	0.140542	1	66	20	30267	GWHGAAYT037197
GO:0009897	External side of plasma membrane	Cellular_Component	0.044822	0.140542	1	66	21	30267	GWHGAAYT040839
GO:0016459	Myosin complex	Cellular_Component	0.0469063	0.140542	1	66	22	30267	GWHGAAYT019905
GO:0031225	Anchored component of membrane	Cellular_Component	0.0629333	0.140542	3	66	417	30267	GWHGAAYT003557/GWHGAAYT037611/GWHGAAYT049233
GO:0032586	Protein storage vacuole membrane	Cellular_Component	0.0634203	0.140542	1	66	30	30267	GWHGAAYT014617
GO:0009505	Plant-type cell wall	Cellular_Component	0.0665724	0.140542	3	66	427	30267	GWHGAAYT022265/GWHGAAYT024864/GWHGAAYT025505
GO:0009522	Photosystem I	Cellular_Component	0.0995533	0.185499	1	66	48	30267	GWHGAAYT054590
GO:0005623	Cell	Cellular_Component	0.107394	0.185499	1	66	52	30267	GWHGAAYT005101
GO:0005788	Endoplasmic reticulum lumen	Cellular_Component	0.151193	0.239389	1	66	75	30267	GWHGAAYT039500
GO:0046658	Anchored component of plasma membrane	Cellular_Component	0.164291	0.240118	2	66	333	30267	GWHGAAYT022154/GWHGAAYT037611
GO:0009530	Primary cell wall	Cellular_Component	0.180407	0.244837	1	66	91	30267	GWHGAAYT015117
GO:0010287	Plastoglobule	Cellular_Component	0.218964	0.277354	1	66	113	30267	GWHGAAYT054590
GO:0009705	Plant-type vacuole membrane	Cellular_Component	0.306193	0.363604	1	66	167	30267	GWHGAAYT033689
GO:0009534	Chloroplast thylakoid	Cellular_Component	0.36455	0.407438	1	66	207	30267	GWHGAAYT054590
GO:0009579	Thylakoid	Cellular_Component	0.414212	0.437224	1	66	244	30267	GWHGAAYT054590
GO:0009536	Plastid	Cellular_Component	0.573636	0.573636	1	66	388	30267	GWHGAAYT015198
GO:0008565	Protein transporter activity	Molecular_Function	0.0163543	0.197813	2	63	94	30393	GWHGAAYT042661/GWHGAAYT057361
GO:0042162	Telomeric DNA binding	Molecular_Function	0.0286381	0.197813	1	63	14	30393	GWHGAAYT047299
GO:0047196	Long-chain-alcohol O-fatty-acyltransferase activity	Molecular_Function	0.0286381	0.197813	1	63	14	30393	GWHGAAYT036391
GO:0103095	Wax ester synthase activity	Molecular_Function	0.0286381	0.197813	1	63	14	30393	GWHGAAYT036391
GO:0004713	Protein tyrosine kinase activity	Molecular_Function	0.0306525	0.197813	1	63	15	30393	GWHGAAYT026387
GO:0001872	(1->3)-beta-D-glucan binding	Molecular_Function	0.0366711	0.197813	1	63	18	30393	GWHGAAYT037611
GO:0008375	Acetylglucosaminyltransferase activity	Molecular_Function	0.0406631	0.197813	1	63	20	30393	GWHGAAYT054846
GO:0030247	Polysaccharide binding	Molecular_Function	0.0456145	0.197813	2	63	164	30393	GWHGAAYT005101/GWHGAAYT037611
GO:0031409	Pigment binding	Molecular_Function	0.0466205	0.197813	1	63	23	30393	GWHGAAYT054590
GO:0042626	ATPase activity, coupled to transmembrane movement of substances	Molecular_Function	0.0471187	0.197813	2	63	167	30393	GWHGAAYT036284/GWHGAAYT040839
GO:0045551	Cinnamyl-alcohol dehydrogenase activity	Molecular_Function	0.0485982	0.197813	1	63	24	30393	GWHGAAYT005082
GO:0052747	Sinapyl alcohol dehydrogenase activity	Molecular_Function	0.0485982	0.197813	1	63	24	30393	GWHGAAYT005082
GO:0016301	Kinase activity	Molecular_Function	0.0554402	0.197813	2	63	183	30393	GWHGAAYT021140/GWHGAAYT025505
GO:0016759	Cellulose synthase activity	Molecular_Function	0.0584263	0.197813	1	63	29	30393	GWHGAAYT059247
GO:0030570	Pectate lyase activity	Molecular_Function	0.0642752	0.197813	1	63	32	30393	GWHGAAYT049233
GO:0015020	Glucuronosyltransferase activity	Molecular_Function	0.0681545	0.197813	1	63	34	30393	GWHGAAYT054846
GO:0047372	Acylglycerol lipase activity	Molecular_Function	0.0739439	0.197813	1	63	37	30393	GWHGAAYT051593
GO:0004620	Phospholipase activity	Molecular_Function	0.0777838	0.197813	1	63	39	30393	GWHGAAYT051593
GO:0015079	Potassium ion transmembrane transporter activity	Molecular_Function	0.0777838	0.197813	1	63	39	30393	GWHGAAYT009711
GO:0003774	Motor activity	Molecular_Function	0.0796978	0.197813	1	63	40	30393	GWHGAAYT019905
GO:0016757	Transferase activity, transferring glycosyl groups	Molecular_Function	0.0849433	0.197813	2	63	234	30393	GWHGAAYT042661/GWHGAAYT057361
GO:0000976	Transcription regulatory region sequence-specific DNA binding	Molecular_Function	0.0854166	0.197813	1	63	43	30393	GWHGAAYT047145
GO:0047262	Polygalacturonate 4-alpha-galacturonosyltransferase activity	Molecular_Function	0.0892097	0.197813	1	63	45	30393	GWHGAAYT029297
GO:0016760	Cellulose synthase (UDP-forming) activity	Molecular_Function	0.0986248	0.208822	1	63	50	30393	GWHGAAYT059247
GO:0016168	Chlorophyll binding	Molecular_Function	0.102364	0.208822	1	63	52	30393	GWHGAAYT054590
GO:0001046	Core promoter sequence-specific DNA binding	Molecular_Function	0.11349	0.222615	1	63	58	30393	GWHGAAYT034057
GO:0005516	Calmodulin binding	Molecular_Function	0.146692	0.277086	2	63	326	30393	GWHGAAYT043016/GWHGAAYT044079
GO:0003993	Acid phosphatase activity	Molecular_Function	0.158406	0.287786	1	63	83	30393	GWHGAAYT047886
GO:0004650	Polygalacturonase activity	Molecular_Function	0.163643	0.287786	1	63	86	30393	GWHGAAYT014456
GO:0001228	Transcriptional activator activity, RNA polymerase II transcription regulatory region sequence-specific DNA binding	Molecular_Function	0.189351	0.314621	1	63	101	30393	GWHGAAYT034057
GO:0046914	Transition metal ion binding	Molecular_Function	0.201081	0.314621	1	63	108	30393	GWHGAAYT013227
GO:0051539	4 iron, 4 sulfur cluster binding	Molecular_Function	0.201081	0.314621	1	63	108	30393	GWHGAAYT015198
GO:0016491	Oxidoreductase activity	Molecular_Function	0.205008	0.314621	2	63	405	30393	GWHGAAYT007951/GWHGAAYT015098
GO:0004523	RNA-DNA hybrid ribonuclease activity	Molecular_Function	0.212643	0.314621	1	63	115	30393	GWHGAAYT037998
GO:0016298	Lipase activity	Molecular_Function	0.215916	0.314621	1	63	117	30393	GWHGAAYT051593
GO:0030246	Carbohydrate binding	Molecular_Function	0.245447	0.347716	2	63	458	30393	GWHGAAYT043016/GWHGAAYT044079
GO:0004553	Hydrolase activity, hydrolyzing O-glycosyl compounds	Molecular_Function	0.257268	0.354613	1	63	143	30393	GWHGAAYT037611
GO:0004364	Glutathione transferase activity	Molecular_Function	0.271076	0.363813	1	63	152	30393	GWHGAAYT033340
GO:0051213	Dioxygenase activity	Molecular_Function	0.28761	0.376106	1	63	163	30393	GWHGAAYT000952
GO:0004601	Peroxidase activity	Molecular_Function	0.311002	0.388644	1	63	179	30393	GWHGAAYT032712
GO:0008289	Lipid binding	Molecular_Function	0.312439	0.388644	1	63	180	30393	GWHGAAYT047145
GO:0004252	Serine-type endopeptidase activity	Molecular_Function	0.347412	0.421858	1	63	205	30393	GWHGAAYT022265
GO:0050660	Flavin adenine dinucleotide binding	Molecular_Function	0.360906	0.428052	1	63	215	30393	GWHGAAYT005082
GO:0016887	ATPase activity	Molecular_Function	0.375432	0.43516	1	63	226	30393	GWHGAAYT007685
GO:0016705	Oxidoreductase activity, acting on paired donors, with incorporation or reduction of molecular oxygen	Molecular_Function	0.407249	0.461549	1	63	251	30393	GWHGAAYT057021
GO:0004497	Monooxygenase activity	Molecular_Function	0.421949	0.467813	1	63	263	30393	GWHGAAYT057021
GO:0042803	Protein homodimerization activity	Molecular_Function	0.488091	0.529631	1	63	321	30393	GWHGAAYT040839
GO:0005509	Calcium ion binding	Molecular_Function	0.529308	0.562389	1	63	361	30393	GWHGAAYT005101
GO:0044212	Transcription regulatory region DNA binding	Molecular_Function	0.541023	0.563105	1	63	373	30393	GWHGAAYT057504
GO:0061630	Ubiquitin protein ligase activity	Molecular_Function	0.552451	0.5635	1	63	385	30393	GWHGAAYT052748
GO:0005525	GTP binding	Molecular_Function	0.62418	0.62418	1	63	468	30393	GWHGAAYT000266
