# Supplementary material for: Integrated Methylome and Transcriptome Analysis between Wizened and Normal Flower Buds in Pyrus pyrifolia Cultivar ‘Sucui 1’
Source: Int J Mol Sci. 2024 Jun 29;25(13):7180. doi: 10.3390/ijms25137180 (PMC11241763; doi:10.3390/ijms25137180)
Supplement: Supplementary file 1 [file ijms-25-07180-s001.zip › Table S3. KEGG pathway enrichment analysis of DEGs.xls]

## Sheet: CKM vs SM.CHH.hyperDMR
Table S3. KEGG pathway enrichment analysis of hyper- or hypomethylated DEGs in CKM versus SM
#Term	Database	ID	Input number	Background number	P-Value	Corrected P-Value	Input	Hyperlink
Base excision repair	KEGG PATHWAY	map03410	2	69	0.0077069	0.15105	GWHGAAYT004906/GWHGAAYT007722	https://www.kegg.jp/kegg-bin/show_pathway?map=map00240&multi_query=K01246+red%0d%0aK02324+red%0d%0a
Pyrimidine metabolism	KEGG PATHWAY	map00240	2	98	0.015105	0.15105	GWHGAAYT006392/GWHGAAYT018492	https://www.kegg.jp/kegg-bin/show_pathway?map=map00240&multi_query=K00876+red%0d%0aK01493+red%0d%0a
Phenylpropanoid biosynthesis	KEGG PATHWAY	map00940	3	356	0.0297083	0.198055	GWHGAAYT039634/GWHGAAYT055935/GWHGAAYT057645	https://www.kegg.jp/kegg-bin/show_pathway?map=map00240&multi_query=K00430+red%0d%0aK00430+red%0d%0aK00430+red%0d%0a
Arachidonic acid metabolism	KEGG PATHWAY	map00590	1	25	0.0473993	0.236996	GWHGAAYT051106	https://www.kegg.jp/kegg-bin/show_pathway?map=map00240&multi_query=K00432+red%0d%0a
Monoterpenoid biosynthesis	KEGG PATHWAY	map00902	1	33	0.0621134	0.240509	GWHGAAYT045827	https://www.kegg.jp/kegg-bin/show_pathway?map=map00240&multi_query=K15095+red%0d%0a
Brassinosteroid biosynthesis	KEGG PATHWAY	map00905	1	45	0.0837825	0.240509	GWHGAAYT046270	https://www.kegg.jp/kegg-bin/show_pathway?map=map00240&multi_query=K15639+red%0d%0a
Tropane, piperidine and pyridine alkaloid biosynthesis	KEGG PATHWAY	map00960	1	49	0.0908999	0.240509	GWHGAAYT026258	https://www.kegg.jp/kegg-bin/show_pathway?map=map00240&multi_query=K00276+red%0d%0a
Isoquinoline alkaloid biosynthesis	KEGG PATHWAY	map00950	1	52	0.0962036	0.240509	GWHGAAYT026258	https://www.kegg.jp/kegg-bin/show_pathway?map=map00240&multi_query=K00276+red%0d%0a
Phenylalanine metabolism	KEGG PATHWAY	map00360	1	62	0.113672	0.251008	GWHGAAYT026258	https://www.kegg.jp/kegg-bin/show_pathway?map=map00240&multi_query=K00276+red%0d%0a
Starch and sucrose metabolism	KEGG PATHWAY	map00500	2	319	0.125504	0.251008	GWHGAAYT013803/GWHGAAYT044815	https://www.kegg.jp/kegg-bin/show_pathway?map=map00240&multi_query=K16055+red%0d%0aK16055+red%0d%0a
Tyrosine metabolism	KEGG PATHWAY	map00350	1	84	0.150988	0.257176	GWHGAAYT026258	https://www.kegg.jp/kegg-bin/show_pathway?map=map00240&multi_query=K00276+red%0d%0a
beta-Alanine metabolism	KEGG PATHWAY	map00410	1	86	0.154306	0.257176	GWHGAAYT026258	https://www.kegg.jp/kegg-bin/show_pathway?map=map00240&multi_query=K00276+red%0d%0a
alpha-Linolenic acid metabolism	KEGG PATHWAY	map00592	1	109	0.19159	0.280481	GWHGAAYT003242	https://www.kegg.jp/kegg-bin/show_pathway?map=map00240&multi_query=K01723+red%0d%0a
DNA replication	KEGG PATHWAY	map03030	1	112	0.196337	0.280481	GWHGAAYT007722	https://www.kegg.jp/kegg-bin/show_pathway?map=map00240&multi_query=K02324+red%0d%0a
Glycine, serine and threonine metabolism	KEGG PATHWAY	map00260	1	121	0.21042	0.280561	GWHGAAYT026258	https://www.kegg.jp/kegg-bin/show_pathway?map=map00240&multi_query=K00276+red%0d%0a
Nucleotide excision repair	KEGG PATHWAY	map03420	1	131	0.225796	0.282244	GWHGAAYT007722	https://www.kegg.jp/kegg-bin/show_pathway?map=map00240&multi_query=K02324+red%0d%0a
Plant hormone signal transduction	KEGG PATHWAY	map04075	2	488	0.24361	0.2866	GWHGAAYT025591/GWHGAAYT048133	https://www.kegg.jp/kegg-bin/show_pathway?map=map00240&multi_query=K13464+red%0d%0aK14505+red%0d%0a
Glutathione metabolism	KEGG PATHWAY	map00480	1	183	0.301292	0.324393	GWHGAAYT051106	https://www.kegg.jp/kegg-bin/show_pathway?map=map00240&multi_query=K00432+red%0d%0a
Purine metabolism	KEGG PATHWAY	map00230	1	188	0.308173	0.324393	GWHGAAYT043936	https://www.kegg.jp/kegg-bin/show_pathway?map=map00240&multi_query=K01466+red%0d%0a
Endocytosis	KEGG PATHWAY	map04144	1	303	0.449846	0.449846	GWHGAAYT055495	https://www.kegg.jp/kegg-bin/show_pathway?map=map00240&multi_query=K19476+red%0d%0a

## Sheet: CKM vs SM.CHH.hypoDMR
Table S3. KEGG pathway enrichment analysis of hyper- or hypomethylated DEGs in CKM versus SM
#Term	Database	ID	Input number	Background number	P-Value	Corrected P-Value	Input	Hyperlink
Glucosinolate biosynthesis	KEGG PATHWAY	map00966	1	17	0.0199609	0.153863	GWHGAAYT015198	https://www.kegg.jp/kegg-bin/show_pathway?map=map00240&multi_query=K01703+red%0d%0a
C5-branched dibasic acid metabolism	KEGG PATHWAY	map00660	1	22	0.0257624	0.153863	GWHGAAYT015198	https://www.kegg.jp/kegg-bin/show_pathway?map=map00240&multi_query=K01703+red%0d%0a
Photosynthesis - antenna proteins	KEGG PATHWAY	map00196	1	36	0.041841	0.153863	GWHGAAYT054590	https://www.kegg.jp/kegg-bin/show_pathway?map=map00240&multi_query=K08909+red%0d%0a
Ether lipid metabolism	KEGG PATHWAY	map00565	1	44	0.0509201	0.153863	GWHGAAYT047886	https://www.kegg.jp/kegg-bin/show_pathway?map=map00240&multi_query=K01114+red%0d%0a
Biosynthesis of unsaturated fatty acids	KEGG PATHWAY	map01040	1	45	0.0520495	0.153863	GWHGAAYT037998	https://www.kegg.jp/kegg-bin/show_pathway?map=map00240&multi_query=K03921+red%0d%0a
Valine, leucine and isoleucine biosynthesis	KEGG PATHWAY	map00290	1	47	0.0543045	0.153863	GWHGAAYT015198	https://www.kegg.jp/kegg-bin/show_pathway?map=map00240&multi_query=K01703+red%0d%0a
N-Glycan biosynthesis	KEGG PATHWAY	map00510	1	79	0.0897287	0.209302	GWHGAAYT049504	https://www.kegg.jp/kegg-bin/show_pathway?map=map00240&multi_query=K00729+red%0d%0a
Fatty acid biosynthesis	KEGG PATHWAY	map00061	1	94	0.105915	0.209302	GWHGAAYT037998	https://www.kegg.jp/kegg-bin/show_pathway?map=map00240&multi_query=K03921+red%0d%0a
Inositol phosphate metabolism	KEGG PATHWAY	map00562	1	116	0.129181	0.209302	GWHGAAYT047886	https://www.kegg.jp/kegg-bin/show_pathway?map=map00240&multi_query=K01114+red%0d%0a
Glycine, serine and threonine metabolism	KEGG PATHWAY	map00260	1	121	0.134392	0.209302	GWHGAAYT027444	https://www.kegg.jp/kegg-bin/show_pathway?map=map00240&multi_query=K02437+red%0d%0a
Glyoxylate and dicarboxylate metabolism	KEGG PATHWAY	map00630	1	122	0.135431	0.209302	GWHGAAYT027444	https://www.kegg.jp/kegg-bin/show_pathway?map=map00240&multi_query=K02437+red%0d%0a
Glycerophospholipid metabolism	KEGG PATHWAY	map00564	1	169	0.18299	0.257209	GWHGAAYT047886	https://www.kegg.jp/kegg-bin/show_pathway?map=map00240&multi_query=K01114+red%0d%0a
Glutathione metabolism	KEGG PATHWAY	map00480	1	183	0.196689	0.257209	GWHGAAYT033340	https://www.kegg.jp/kegg-bin/show_pathway?map=map00240&multi_query=K00799+red%0d%0a
Pentose and glucuronate interconversions	KEGG PATHWAY	map00040	1	206	0.218743	0.265617	GWHGAAYT049233	https://www.kegg.jp/kegg-bin/show_pathway?map=map00240&multi_query=K01728+red%0d%0a
Phenylpropanoid biosynthesis	KEGG PATHWAY	map00940	1	356	0.349587	0.396199	GWHGAAYT032712	https://www.kegg.jp/kegg-bin/show_pathway?map=map00240&multi_query=K00430+red%0d%0a
Protein processing in endoplasmic reticulum	KEGG PATHWAY	map04141	1	421	0.399826	0.424815	GWHGAAYT036766	https://www.kegg.jp/kegg-bin/show_pathway?map=map00240&multi_query=K10666+red%0d%0a
Plant hormone signal transduction	KEGG PATHWAY	map04075	1	488	0.447894	0.447894	GWHGAAYT048133	https://www.kegg.jp/kegg-bin/show_pathway?map=map00240&multi_query=K14505+red%0d%0a
