# Supplementary material for: Integrated Methylome and Transcriptome Analysis between Wizened and Normal Flower Buds in Pyrus pyrifolia Cultivar ‘Sucui 1’
Source: Int J Mol Sci. 2024 Jun 29;25(13):7180. doi: 10.3390/ijms25137180 (PMC11241763; doi:10.3390/ijms25137180)
Supplement: Supplementary file 1 [file ijms-25-07180-s001.zip › Table S4. Information on 10 DMEGs.xls]

## Sheet:  Plant hormones pathway 
Table S4. Information on 10 DMEGs in the plant hormones pathway involved in flower bud loosing of pear
Hormone Gene ID	Gene ID	Gene Location	DMR	DMR Chromosome	DMR Start	DMR End	DMR Length	mC Sites	CKM MethyLevel	SM MethyLevel	CKM Depth	SM Depth	p-Value	Methy Level fold	MethyLevel Difference	Hyer or Hypo in ZB	Homologous Arabidopsis Gene ID	Arabidopsis description	SwissProt description
Auxin	GWHGAAYT021140	Chr15: 11128788-11130532	Promoter	15	11130742	11130820	79	12	0.169231	0.0402299	16.25	14.5	7.51032e-05	-4.20659	0.129001	Hypo	AT2G26700	Second messenger-dependent protein kinase	Protein kinase PINOID 2
	GWHGAAYT052748	Chr8: 18329168-18330427	Promoter	8	18328786	18328863	78	12	0.129699	0.0184697	44.3333	31.5833	1.23183e-10	-7.02229	0.11123	Hypo	AT1G72200	RING-H2 zinc finger protein ATL	RING-H2 finger protein ATL11
	GWHGAAYT013967	Chr13: 6299172-6300805	Promoter	13	6302286	6302336	51	9	0.151376	0.333333	24.2222	18.6667	3.12754e-05	2.20202	-0.181957	Hyper	AT1G13195	RING/U-box superfamily protein	E3 ubiquitin-protein ligase AIRP2
	GWHGAAYT055935	Chr9: 21525374-21534593	Intron	9	21524625	21524672	48	17	0.130112	0.27	15.8235	11.7647	0.000198595	2.07514	-0.139888	Hyper	AT5G04820	Peroxidase superfamily	Peroxidase 52
	GWHGAAYT039634	Chr4: 23031480-23033807	3' UTR	4	23033903	23033997	95	7	0.130653	0.28	28.4286	14.2857	0.00230481	2.14308	-0.149347	Hyper	AT5G05340	Peroxidase superfamily	Cationic peroxidase 1
	GWHGAAYT032712	Chr2: 11874996-11876844	Intron	2	11876169	11876269	101	10	0.460784	0.209302	10.2	12.9	6.32912e-05	-2.20153	0.251482	Hypo	AT4G37530	Peroxidase superfamily	Peroxidase 73
Cytokinin	GWHGAAYT019719	Chr15: 1494756-1496668	Promoter	15	1492669	1492757	89	11	0.0794118	0.182519	30.9091	35.3636	4.80732e-05	2.29839	-0.103108	Hyper	AT4G31940	Cytochrome P450	Cytochrome P450 82A3
	GWHGAAYT046270	Chr6: 18610711-18612329	Promoter	6	18613640	18613737	98	12	0.100575	0.205298	29	25.1667	0.000243592	2.04125	-0.104723	Hyper	AT2G26710	Cytochrome P450	Cytochrome P450 CYP749A22
	GWHGAAYT019971	Chr15: 3354919-3356858	Promoter	15	3357496	3357592	97	15	0.0945559	0.207254	23.2667	12.8667	0.000350734	2.19187	-0.112698	Hyper	AT5G11950	Lysine decarboxylase family	Cytokinin riboside 5'-monophosphate phosphoribohydrolase LOG8
	GWHGAAYT028370	Chr17: 3499579-3501198	Downstream	17	3498720	3498755	36	6	0.037037	0.254717	9	17.6667	0.000409954	6.87736	-0.21768	Hyper	AT1G26610	C2H2-like zinc finger	Zinc finger protein AZF1
Hyper: Hypermethylated; Hypo: Hypomethylated. MethyLevel fold and MethyLevel difference refer to the fold and difference of the average methylation level of CKM and SM in a certain DMR region, respectively.
