# Supplementary material for: Integrated Methylome and Transcriptome Analysis between Wizened and Normal Flower Buds in Pyrus pyrifolia Cultivar ‘Sucui 1’
Source: Int J Mol Sci. 2024 Jun 29;25(13):7180. doi: 10.3390/ijms25137180 (PMC11241763; doi:10.3390/ijms25137180)
Supplement: Supplementary file 1 [file ijms-25-07180-s001.zip › Table S5. Primers used for qPCR.xls]

## Sheet: Primers
Table S5. Primers used for real-time fluorescence quantitative PCR (qPCR) in this study
Primer name	Primer sequence(5'-3')	Destination	Product length (bp)
GWHGAAYT021140/PpPINOID2-qPCR-F	CAACCAAAGACGATTCGGACT	qPCR	169
GWHGAAYT021140/PpPINOID2-qPCR-R	TGGGGCTTATGAGCAGAGGA	qPCR
GWHGAAYT052748/PpATL38-qPCR-F	GATCACAGCCCAAACCACAG	qPCR	101
GWHGAAYT052748/PpATL38-qPCR-R	TTACGAGAACCACCATCACCAC	qPCR
GWHGAAYT013967/PpATL47-qPCR-F	TCTCTTCAGCGGCTTCACG	qPCR	157
GWHGAAYT013967/PpATL47-qPCR-R	AAATCCCACACTCCTCTTCCC	qPCR
GWHGAAYT055935/PpPRXP7-qPCR-F	CACTGACAGAATCACCGAGCG	qPCR	255
GWHGAAYT055935/PpPRXP7-qPCR-R	CCTGTGAAGGTGGTCGTGTC	qPCR
GWHGAAYT039634/PpPRX1-qPCR-F	TAAAGCCCTGTCCACCATAAAA	qPCR	124
GWHGAAYT039634/PpPRX1-qPCR-R	AACCGAAGCATCACATCCATT	qPCR
GWHGAAYT032712/PpPRX73--qPCR-F	TCTGTTGAGTTGGGAAGATTGG	qPCR	223
GWHGAAYT032712/PpPRX73-qPCR-R	GTTTTGTTCAGCGTGGGGT	qPCR
GWHGAAYT019719/PpCYP82A3--qPCR-F	TGTTGGGTGATGCGGTTCC	qPCR	131
GWHGAAYT019719/PpCYP82A3-qPCR-R	TGCTCTCCTCTGCTTATGCTCT	qPCR
GWHGAAYT046270/PpCYP749A22-qPCR-F	GGAAGCAAGAAAGGAGGTCATA	qPCR	129
GWHGAAYT046270/PpCYP749A22-qPCR-R	AAACCAGCAACAGGGGGA	qPCR
GWHGAAYT019971/PpLOG8--qPCR-F	GGAAGAGAGCAAACGCAGC	qPCR	168
GWHGAAYT019971/PpLOG8-qPCR-R	ATCAAACCCATCAACCCGA	qPCR
GWHGAAYT028370/PpZFP90-qPCR-F	TACGAGTGAACCCGAAAAAGTC	qPCR	180
GWHGAAYT028370/PpZFP90-qPCR-R	ACTGCGTCTCCTTCCTCTCC	qPCR
GWHGAAYT023062/PpActin-qPCR-F	AATGAACTTCGTGTTGCTCCTG	qPCR	196
GWHGAAYT023062/PpActin-qPCR-R	CACCTGAGTCCAGCACAATACC	qPCR
