# Supplementary material for: Integrated Methylome and Transcriptome Analysis between Wizened and Normal Flower Buds in Pyrus pyrifolia Cultivar ‘Sucui 1’
Source: Int J Mol Sci. 2024 Jun 29;25(13):7180. doi: 10.3390/ijms25137180 (PMC11241763; doi:10.3390/ijms25137180)
Supplement: Supplementary file 1 [file ijms-25-07180-s001.zip › Table S6. Primers used for MrBC-PCR in this study.xls]

## Sheet: Primers
Table S6. Primers used for McrBC-PCR in this study
Primer name	Primer sequence(5'-3')	Destination	Product length (bp)
GWHGAAYT021140/PpPINOID2-MF	TTAGTG TATGATACTA CTGG	McrBC-PCR	172
GWHGAAYT021140/PpPINOID2-MR	TTAACAAAATTTGGCATGTTTT	McrBC-PCR
GWHGAAYT052748/PpATL38-MF	TTGCCA CACCCAAACC	McrBC-PCR	240
GWHGAAYT052748/PpATL38-MR	GAAGGATTTATTTAGGCGG	McrBC-PCR
GWHGAAYT013967/PpATL47-MF	CTAACAAATCATATCCACTC	McrBC-PCR	180
GWHGAAYT013967/PpATL47-MR	CACACAAATAAAAACCCACC	McrBC-PCR
GWHGAAYT055935/PpPRXP7-MF	CATGTCCAATTCAGTGGAAT	McrBC-PCR	170
GWHGAAYT055935/PpPRXP7-MR	GCCGTGGAAATGGGAAGCAA	McrBC-PCR
GWHGAAYT039634/PpPRX1-MF	GAGGAGTCGG CATGTG	McrBC-PCR	216
GWHGAAYT039634/PpPRX1-MR	GATGGAGAAATGAGTTTTT	McrBC-PCR
GWHGAAYT032712/PpPRX73-MF	CTAAACATAC ACAATACTTG C	McrBC-PCR	200
GWHGAAYT032712/PpPRX73-MR	ACTTATTCAAGAATCACAAAGT	McrBC-PCR
GWHGAAYT019719/PpCYP82A3-MF	TAAACAAAAT TTATAATCAT	McrBC-PCR	200
GWHGAAYT019719/PpCYP82A3-MR	TGATTACATTTTTCACACTT	McrBC-PCR
GWHGAAYT046270/PpCYP749A22-MF	CTGGCCGACACCCGAGG	McrBC-PCR	190
GWHGAAYT046270/PpCYP749A22-MR	AGAACCCACTCCTTTGTTCAT	McrBC-PCR
GWHGAAYT019971/PpLOG8-MF	ATGAAATAATCTCTTAAGTAG	McrBC-PCR	210
GWHGAAYT019971/PpLOG8-MR	CCAAATCTTCACCAATATT	McrBC-PCR
GWHGAAYT028370/PpZFP90-MF	CTATCGTACGTAGTCTTACC	McrBC-PCR	200
GWHGAAYT028370/PpZFP90-MR	TCCTAGATCTAAGGCATTAAG	McrBC-PCR
